# Supplementary material for: Akkermansia muciniphila protects the intestine from irradiation-induced injury by secretion of propionic acid
Source: Gut Microbes. 2023 Dec 12;15(2):2293312. doi: 10.1080/19490976.2023.2293312 (PMC10730217; doi:10.1080/19490976.2023.2293312)
Supplement: Supplemental Material [file KGMI_A_2293312_SM0132.zip]

Archive with 15 entries (15 files):
- Figure S1 (1).tif
- Figure S10.tif
- Figure S11.tif
- Figure S12.tif
- Figure S13.tif
- Figure S14.tif
- Figure S15.tif
- Figure S2 (1).tif
- Figure S3 (1).tif
- Figure S4 (1).tif
- Figure S5 (1).tif
- Figure S6 (1).tif
- Figure S7 (1).tif
- Figure S8.tif
- Figure S9.tif
